# Supplementary material for: Lord’s Paradox and two network meta-analysis models
Source: Res Synth Methods. 2025 Sep 18;17(1):111–22. doi: 10.1017/rsm.2025.10036 (PMC12823209; doi:10.1017/rsm.2025.10036)
Supplement: Tu and Hodges supplementary material [file S1759287925100367sup001.zip]

Archive with 2 entries (2 files):
- R code for generating data of Lord's paradox.R
- Appendix to Lords Paradox paper 2025-03-12.pdf
