# Supplementary material for: Lord’s Paradox and two network meta-analysis models
Source: Res Synth Methods. 2025 Sep 18;17(1):111–22. doi: 10.1017/rsm.2025.10036 (PMC12823209; doi:10.1017/rsm.2025.10036)
Supplement: Tu and Hodges supplementary material [file S1759287925100367sup001.zip › R code for generating data of Lord's paradox.R]

## generating data for the hypothetical data of Lord's paradox
set.seed(123)

m.bw1 <- rnorm(100, 70, 10)
m.bw2 <- 14 + 0.8*m.bw1 + rnorm(100, 0, 6)
summary(m.bw1)
summary(m.bw2)

f.bw1 <- rnorm(100, 55, 10)
f.bw2 <- 11 + 0.8*f.bw1 + rnorm(100, 0, 6)
summary(f.bw1)
summary(f.bw2)

gender <- rep(c(0,1), each=100)
bw1 <- c(f.bw1, m.bw1)
bw2 <- c(f.bw2, m.bw2)

bodywt <- data.frame(bw1, bw2, gender)
bodywt$cw <- bodywt$bw2 - bodywt$bw1
library(psych)
bodywt$sexes <- as.factor(bodywt$gender)

## Rename all levels of txt
levels(bodywt$sexes) <- c("Females", "Males")
describeBy(bodywt[,c(1,2,4)], group=bodywt$sexes, fast=TRUE)
write.csv(bodywt,"bodywt.csv")

lm1 <- lm(bw2 ~ sexes+bw1, data=bodywt)
summary(lm1)

lm2 <- lm(cw ~ sexes, data=bodywt)
summary(lm2)

## scatterplot
plot(bw1, bw2, main = "Lord's Paradox",
     xlab = "Body Weight at Baseline", ylab = "Body Weight at 1 yr",
     type="n", axes=F, frame = FALSE)
	 
axis(1,at=c(30,40,50,60,70,80,90,100))
axis(2,at=c(30,40,50,60,70,80,90,100))

points(f.bw1,f.bw2,pch=1,cex=0.8,col="red")
points(m.bw1,m.bw2,pch=1,cex=0.8,col="blue")

lines(c(30:100),c(30:100))
 
# Add regression line for each group
coef(lm1)
n.bw <- c(30:100)
lines(n.bw,coef(lm1)[1]+coef(lm1)[3]*n.bw,col="red")
lines(n.bw,coef(lm1)[1]+coef(lm1)[3]*n.bw+coef(lm1)[2],col="blue")
